# Supplementary material for: Patient preference attributes in eHealth interventions for cancer‐related fatigue: A scoping review
Source: Eur J Cancer Care (Engl). 2022 Nov 16;31(6):e13754. doi: 10.1111/ecc.13754 (PMC9786794; doi:10.1111/ecc.13754)
Supplement: Supplementary file 1 — Table S1. An Excel file [file ECC-31-e13754-s001.xlsx]

## Sheet: Supplementary Table 1
	AuthorYear	Name intervention	Year of publication	Description intervention	Duration intervention	Prescribed intensity	Usage	Experiences with intervention	Duration follow-up	Category intervention	Description category	Proof for type of intervention	Fatigue primary/secondary outcome	Questionnaire	Primary results	Results at follow-up	Type of study	% BC patients	Total number of participants (started (finished intervention))	Language/country of intervention	Human contact	Anonymous	(A)synchronous	HCP contact	Contact with research team	Recruitment of patients	How to find the intervention?	All in/exclusion criteria	Age range	Intervention relative to treatment	Demographics related to treatment	During	0-5 years	>5 years	Patient characteristics (successful) / other relations	Adherence characteristics	Dropout (not finishing intervention)	Reasons for dropout	Content delivery	Peer support	Introduction to intervention	Costs
	Abrahams2015, Abrahams2017	On the road to recovery	2015	The intervention consists of a web portal. First, participants have two F2F intake session to make a treatment plan. The intervention contains eight modules (start, six on perpetuating factors and closing) that have a READING, DOING and REVIEW part. At baseline, it is decided what modules are relevant for the individual participant. During the intervention, there is e-mail contact with therapist …	6 months	8 modules, no time indicated, two-weekly contact with therapist through email	Duration: 25 weeks (SD 4 weeks), e-consultations: 10 email + 1 telephone/video consultation. 63% to 100% of the modules were indicated and opened.	85% of completers gave overall satisfaction score or >=7 out 10 (mean 7.6)	-	Psychological	Cognitive Behavioural Therapy (CBT)	Abrahams2015: [20-25]. 20: Duijts2011; 21: vanderLee2012; 22: Gielissen2006; 23: Dirksen2008; 24: Jacobsen2007; 25: Kangas2008	Primary outcome	Checklist Individual Strength - Fatigue Subscale (CIS-FS)	ES: 1.0, CI(95%): 0.6-1.3, p<0.001 (*)	-	RCT	1	132 (125)	The Netherlands	Intervention starts with two F2F sessions, two-weekly email contact with professional for feedback, possibility for video sessions (max two)	No	Both	Yes, two-weekly contact through email	No	Recruitment through hospitals and leaflets/notifications on social media	https://nkcv.nl/patienten/chronische-vermoeidheid-bij-kanker/	>= 18 years, curative breast cancer treatment, at least three months (no upper limit) after treatment (except hormone/targeted), disease-free, able to speak, read and write Dutch, severely fatigued, access to internet, no co-morbidity that might explain fatigue, no depressive disorder, no psychological treatment of psychiatric disorder, no CBT for fatigue	>= 18	At least three months after final primary treatment	Time since diagnosis (in months): 43.7 ± 31.0 (intervention), 39.0 ± 25.5 (control)	0	1	1	-	-	-	Intervention took too much time, intervention did not meet expectation, not interested in further participation, metastases	Web-based, text, video, assignments	-	F2F introduction, introductory module/introduction page	-
	Bray2017	Insight	2017	Computerized neurocognitive learning program which is provided via a compact disc. It targets cognitive domains including visual precision, divided attention, working memory, field of view and visual processing speed.	15 weeks	4x40min/week	Average usage of 25.08 hours (0.19-55.82) of recommended 40 hours. 27% completed program	-	6 months after end intervention	Psychological	Cognitive rehabilitation with computerized neurocognitive learning	[6-9]. 6: Craik2007, 7: Ferguson2007, 8: Ferguson2012, 9: Kesler2013	Secondary outcome	Functional Assessment of Cancer Therapy - Fatigue (FACT-F)	2.44 CI (95%): 0.25-4.62; p=0.03 (*)	2.16, CI(95%): -0.05-4.37; p=0.06	RCT	0.89	242 (192)	Australia	No	Yes	-	No	No	Recruitment through 18 Australian sites or self-refer of patients via breast cancer organizations	https://www.brainhq.com/brain-training-products/insight/	Age >= 18, any solid primary tumour (excluding central nervous system malignancies), completed primary treatment (including at least 3 chemotherapies) 6-60 months ago. Self-reported cognitive impairment. Adjuvant endocrine treatments for BC were permitted, radiotherapy and targeted therapies completed >= 12 weeks before intervention. English fluency of year 8 education, access to computer/interne…	>= 18	Primary treatment finished in the previous 6-60 months	Time since chemotherapy (in months): 27 (6-57) (intervention); 27 (6-60) (control)	0	1	0	-	Higher anxiety/depression at baseline was marginally associated (p=0.03) with less training time. FACT-COG PCI (primary outcome) improved more for those who trained more than average compared to those training less than average (difference: 3.7, CI (95%): -1.9-9.2). No association found for other baseline variables including fatigue, PCI and Cogstate score.	Participant who did not finish intervention had higher rates of antidepressant use and were younger	Lost to follow-up, withdrew, technical issues, unwell	CD, exercises	-	-	-
	Bruggeman-Everts2015, Wolvers2015a, Bruggeman-Everts2017, Wolvers2017	More fit after cancer [Fitter na kanker] - eMBCT	2015	Web-based psychologist-guided intervention with mindfulness exercises through MP3 files, logs on experiences and getting feedback from therapist. Personal webpage with exercises, written information on mindfulness theme, correspond with personal therapist. Towards the end of the intervention, patients were encouraged to create own program	9 weeks, pilot: effect compared 1 month after intervention, RCT: effect compared at 6 months after baseline	6 days/week, half an hour. At most 4 hours/week	Pilot: 38,1% of the patients were non-adherent, adherence is defined as following at least 70% of the intervention	Pilot: Guidance by therapist graded with 8.0 ± 1.2, duration (79%) and amount of homework (67%) adequate. Most helpful: exercises, writing down experiences, receiving feedback. Majority (55%) no improvement needed. Otherwise: usability of webpage, intensity (need more time), f2f/telephone contact	RCT: 12 months after baseline	Combination	Mindfulness-based cognitive therapy	Wolvers2015a: [9,11-18]. 9: Ahlberg2003; 11: Koornstra2014; 12: Jacobsen2007; 13: Kangas2008; 14: Speck2010; 15: Brown2011; 16: Duijts2011; 17: Cramp2012; 18: Tomlinson2014, BruggemanEverts2017: [4-9]. 4: Denlinger2014; 5: Duijts2011; 6: Epstein2007; 7: Gielissen2006; 8: Kangas2008; 9: Meneses-Echávez2015, BruggemanEverts2015: vanderLee2012	Primary outcome	Checklist Individual Strength - Fatigue Subscale (CIS-FS)	RCT: Chi^2(2)=10.89, p=0.004, effect size: 0.94 (*). Pilot: t(18)=13.27 (p<0.001), ES: 1.45 (*)	RCT: Fatigue was stable over the follow-up period (6 to 12 months), but with a large variation between individual patients	Three-armed RCT and pilot study	Pilot: 44%; RCT: 47%	Pilot: 257 (159), RCT: 167 (139)	The Netherlands	Weekly feedback from professional	No	Asynchronous	Yes, weekly feedback	No	Pilot: recruitment via HDI site. RCT: Recruitment through on- and offline channels, join via open access website. Advertisements were placed in newsletters of patient associations, on relevant websites, in regional newspapers and on social media. It was also possible to hear of the intervention through family/friends of health care professionals.	https://www.hdi.nl/minder-moe-bij-kanker/	Pilot: cancer survivor, completed treatment at least 6 months ago, older than 18 years, scored severe fatigue on CIS, no history of psychosis or Major Depressive Disorder. RCT: At least three months after curative-intent treatment, experience of severe fatigue for at least three months, score fatigued on fatigue scale, age >= 19, age >=18 at diagnosis, able to read and write Dutch and use interne…	Pilot: >= 18, RCT: >= 19	Pilot: 6 months after treatment, RCT: 3 months after treatment	Pilot: Time since diagnosis (in years): 3.44 ± 2.42 (range 0.08-22.75), time since treatment (in years): 2.93 ± 3.29 (range: 0.5-22); RCT: Time since treatment: <1 yr (n=4), 1-2 yr (n=35), 2-5 yr (n=59), > 5 yr (n=68)	0	1	1	-	Pilot: non-adherent patients were more depressed at baseline, were more often men, had lower education, had paid job less often, used less often sleeping medication, had no previous experience with mindfulness. RCT: Non-adherence is defined as dropping out of intervention before completing 6 weeks of protocol, see drop-out characteristics	Pilot: suffered from fatigue shorter, had relatively lower education, were more often man, had less often breast cancer, had more often 'other' cancer, had less good prognosis, suffered comorbidities more often, occupied less with household activities, reported poorer QoL at baseline. RCT: No difference in baseline characteristics	Pilot: Difficult to integrate in daily life, too intensive intervention, fatigue decreased, co-morbid illness got worse, mindfulness did not suit, online internet guidance did not suit, did not live up to expectation. RCT: Lack of confidence that it would help with reducing fatigue; fatigue had reduced, so no treatment needed; preference for f2f contact; high intensity of program; poor usability …	Web-based, text, audio, exercises	-	-	Pilot: Yes, intervention is covered by insurance
	Cairo2020	Vida	2020	Commercially available mobile phone application through which patients are linked with a wellness coach. Regular contact with coach was maintained and app can be used to check medication, diet, exercise, sleep and weight.	6 months	Daily motivation given by coach via the app	-	Positive experiences of the wellness coach, negative feedback mostly due to difficulties with the technology	12 months after baseline, no extra measurements on fatigue	Other	Health and wellness coaching	[24,25]. 24: Simmons2013, 25: Barakat2018	-	Visual Analog Scale (VAS) - Fatigue	Pre-post intervention: delta: 1.2, SD: 2.4, CI(95%): 0.7-1.8 (p<0.001) (*), 62% experienced improvement; 62% vs. 49%: statistically significant (no p-value given). Fatigue score at baseline between groups: p=0.22, fatigue score after intervention between groups: p=0.82	-	Non-randomized 2-group control design, pre-post repeated measures	1	147 (127)	USA	Wellness coach maintained regular video/phone consultation and gave daily motivation	No	Synchronous, both?	Yes, daily motivation and video/phone consultation	No	Not described	https://www.vida.com/	Age: >= 18 years, curative-intent (stage 0-III) breast cancer, not in other wellness studies. No metastatic breast cancer	>= 18	Not described, article describes "breast cancer survivors" --> after treatment	-	0	1	1	-	-	-	Changed their mind, app was "annoying," app was too much work. Did not answer follow-up questionnaires, passed away, diagnosed with metastatic disease	Phone/tablet app, feedback	-	Online F2F	Yes, subscription of $65 per month
	Carlson2019	ONE-MIND	2019	12 weekly real-time interactive sessions with 'class' extended with daily home practice of mindfulness exercises	12 weeks	Weekly 55-min real-time interactive sessions + daily home practice, 30-45 min per session	-	-	12 months after baseline	Mind-Body	Mindfulness-Based Cancer Recovery (MBCR)	Carlson2013, Carlson2016, Carlson2005, Haller2017, Garland2013	Primary outcome	Functional Assessment of Chronic Illness Therapy - Fatigue Scale (FACT-F)	-	-	Protocol for RCT	-	Goal: 178	Canada	Weekly online interactive sessions with instructor	No	Synchronous	Yes, weekly session is guided	No	Recruitment with help from oncologist by identifying patients, patients scheduled to receive chemotherapy will be approached on first day of CT	-	Men and women, aged over 18, diagnosed I-III HER2 normal breast cancer, II-III colorectal cancer, scheduled to undergo specific regiment of chemotherapy, weekly access to high-speed internet, access to tablet/computer/smartphone, able to attend MBCR classes at scheduled times, willing to be randomized, no metastatic patients, no Herceptin use, no major depressive disorder, bipolar disorder or oth…	>= 18	At the start of chemotherapy	-	1	0	0	-	-	-	-	Web-based, audio, video	Yes, weekly sessions with peers	-	-
	Corbett2016	REFRESH	2016	Web-based online program. The content is divided into 8 sessions with a high degree of personalisation and patients have to follow the intervention on their own	8-10 weeks	45-60 min/week	-	-	-	Psychological	Cognitive Behavioural Therapy (CBT)	[11-13]. 11: Corbett2015, 12: Berger2012, 13: Runowicz2016	Primary outcome	Piper Fatigue Scale - revised (PFS-R)	-	-	Protocol for RCT pilot	-	Goal: 80	Ireland	After 4 weeks phone call of 15-20 min. The goal of this phone call is to help with potential problems and give encouragement to stimulate adherence	Yes	-	No	Yes, to help with problems, to stimulate adherence	Recruitment is done both online (social media) and offline (leaflets, radio, in press)	-	Age over 18 years, completed primary treatment with curative intent for non-metastatic cancer at least 3 months before baseline, experience of fatigue, able to complete written records in English, access to internet/computer, no metastatic disease, have received medical clearance for participation, no participation in other psychosocial interventions	>= 18	At least 3 months after primary treatment	-	0	1	1	-	-	-	-	Web-based, text, video, exercises, vignettes	-	Introductory module/introduction page	-
	Delrieu2018, Delrieu2020a, Delrieu2020b	ABLE (feasibility) / ABLE02 (RCT)	2018	Patients are given an activity tracker and can visualize their steps taken whenever they want (via a mobile phone application). The step goal is set between 5000-10000 and increased until 10000 is reached. This adjustment is done in consultation with the instructor. In the ABLE02 study, the app is improved and brings knowledge to the participants, with weekly quizzes on PA and nutrition.	6 months	Adjusted to patients capacities, asked to walk 30 min daily / increase daily activity / reduce sedentary time. At least three walking session of at least 10 minutes per week	96% of patients wore activity tracking without interruption for more than one consecutive week, 54% accumulated more than 5000 steps per day (sedentary threshold)	-	RCT: full evaluation 12 months after baseline and questionnaires 18 months after baseline	Physical activity	Physical Activity	Delrieu2018: [13-17], 13: Oldervoll2011; 14: Headley2004; 15: Ligibel2016; 16: Cormie2014; 17: Scott2018. Delrieu2020a: [14, 18-21]. 14: Yee2020; 18:Ligibel2016; 19: Scott2018; 20: Delrieu2020; 21: Headley2004	Feasibility: secondary outcome; RCT: primary outcome	Feasibility: EORTC QLQ-C30 fatigue score and Piper Fatigue Scale - revised (PFS-R); RCT: EORTC QLQ-C30 fatigue score	Feasibility: EORTC: decreased by 16% (p=0.07), PFS-R: no difference (p>0.99)	-	Single-arm feasibility trial and protocol for RCT	1	Feasibility: 51 (49); RCT: goal: 244	France	A PA instructor helps in adjusting the step goals during a monthly meeting (during day care visits at cancer center)/phone call. If needed, more meetings/phone calls are possible	No	Synchronous	Yes, PA instructor calls to adjust step goal	No	In the cancer centres, patients are screened for eligibility during meetings. These patients are contacted when visiting or by phone call if they want to join. For the RCT, they join within the first month of chemotherapy against metastatic breast cancer	https://www.withings.com/nl/en/health-mate	Feasibility: Female, 18-78 years old, newly (max 3 months) diagnosed with metastatic breast cancer, treated with chemo, radio, hormonal or targeted therapy, performance status max 2/5 (low is better), able to speak and understand French, able to complete questionnaires in French, have health insurance, no untreated brain metastases, no pregnancy, no contraindication to physical activity. RCT: Fem…	Feasibility: 18-78; RCT >= 18	Feasibility: Within 3 months of diagnosis; RCT: Within first month of chemotherapy	-	1	0	0	Feasibility: The variation in sitting time was positively correlated with variation in fatigue	-	-	Feasibility: Died, dropped out (no reason)	Phone/tablet app, visuals, activity tracker, quizzes	-	F2F introduction	-
	Dozeman2017	I-Sleep	2017	Intervention consists of six sessions on different aspects of insomnia. Each session has information, sleep diary, exercises and examples of other patients. A coach gave weekly feedback on the assignments and provide more information if needed.	9 weeks	Six sessions, weekly feedback from coach	59% completed all six sessions	From questionnaire: satisfied with intervention and coaches, readable site	-	Psychological	Cognitive Behavioural Therapy for Insomnia (CBT-I)	Fiorentino2006, Savard2005a, Espie2008, Savard2011b, Ritterband2012, Savard2014	Secondary outcome	Fatigue Severity Scale (FSS)	Effect size: 0.24, CI (95%): 0.08-0.39, p<0.01 (*)	-	Pre-post testing	1	171 (96)	The Netherlands	Weekly contact with coach	No	Asynchronous	Yes, weekly feedback from coach	No	Recruitment through nurses or advertisements on social media sites	https://www.i-sleep.nl/	Self-reported insomnia, primary treatment (surgery, chemo, radio) finished three months to five years ago, >= 18 years, access to Internet	>= 18	Three months to five years after primary treatment	Time since operation (in years): 2.3 ± 2.1	0	1	0	For sleep improvement (primary outcome), univariate analysis showed that patients with younger age (-<0.01), higher baseline insomnia severity (p<0.01) and higher baseline daily fatigue (p<0.01) had greater success in intervention. In multivariate analysis, the baseline fatigue was not significant anymore. Such analysis is not done for fatigue	Non-completers (not doing all sessions, so non-adherent) were more often on sick leave (p<0.02) and suffered more from daytime fatigue (p<0.01)	No dropout analysis. This is done in terms of adherence (completing all sessions)	-	Web-based, text, exercises	-	-	-
	Falz2021	CRBP-TS	2021	Exercise training via an application and an activity tracker. The app is managed by a multidisciplinary health care team, taking care of the intensity and duration of exercises done by patients. Through the app, patients can insert information through questionnaires and the health care team is also able to add info	6 months	2-3 times per week, 30 min/session	-	-	12 months after baseline	Physical activity	Exercise training	[15-17]. 15: Golsteijn2018, 16: Oberste2018, 17: Khan2016	Secondary outcome	European Organization for Research and Treatment of Cancer Quality of Life Questionnaire (EORTC QoLQ-C30) and/or (??) Fatigue Severity Scale	-	-	Protocol for RCT	0.33	Goal: 300	Germany	Cross-linked care point (cCP) consisting of interdisciplinary team (physician, sport scientists, cancer nurse) supervises the online program and training. Regular appointments with physicians (who can see the data). Information on health improvement, disease prevention and lifestyle changes is given by cCP	No	Synchronous, both?	Yes, the interdisciplinary team	No	Recruitment at three university hospitals in Germany	-	Resected colorectal, breast or prostate carcinoma, up to 6 months after surgery, T1-3, N+, M0, completed neoadjuvant therapy, achieved R0 resection, male or female, 18-75 years, ECOG <= 1 (performance status), no acute cardiac, renal, hepatic, endocrine bone marrow or cerebral disorder, cognitive ability to understand program, no complication after tumour resection, no second tumour (unless treat…	18-75	After neoadjuvant chemotherapy, max. 6 months after surgery	-	0	1	0	-	-	-	-	Phone/tablet app, text, video, training/exercises	-	F2F introduction	-
	Galiano-Castillo2013, Galiano-Castillo2016, Galiano-Castillo2017	e-CUIDATE	2013	Intervention has a great range of exercises, at baseline these are assigned according to needs. With the professionals, weekly goals will be set and adjusted. During the week, participants follow the exercises of the intervention by themselves. After each session of exercises, feedback is given.	8 weeks	3x 90 min/week	22.5 +- 1.7 of 24 scheduled sessions were completed	Mean percentage score was 97.8% for global satisfaction	6 months after end intervention	Physical activity	Telerehabilitation with physical activity	Galiano-Castillo2013: [4,12-14]. Knols2010; 12: Carmichael2010; 13: Duijts2011; 14: Harrison2010. Galiano-Castillo2016: [2]. 2: Schneider2007	Secondary outcome	Piper Fatigue Scale - revised (PFS-R) and Borg Fatigue Scale (BFS)	ES=-0.89, CI(95%): -1.30 to -0.48 (*)	ES=-0.74, CI(95%): -1.19 to -0.29	RCT	1	81 (76)	Spain	Research staff set up weekly goals and they gave feedback on exercises. Participants could write questions and it was possible to send instant messages and set up a video conference session. If required, the research staff made phone calls with encouragement.	No	Synchronous, both?	Research team are the professionals, setting goals and giving feedback	No	Recruitment through services of oncology and breast unit in hospital	-, website in paper is unavailable	Diagnosis of stage I-IIIIA breast cancer, medical clearance for participation, no chronic disease or orthopaedic issues that limits exercise, access to Internet, basic computer skills, completed adjuvant therapy (except hormone), no recurrence, have interest in improving lifestyle	-	After adjuvant treatment, except hormone treatment	Time since surgery: <= 12 months (n=51); > 12 months (n=30)	0	1	1	-	-	-	Busy, death, personal reasons, healthy problems	Web-based, text, audio, video, exercises	-	F2F introduction	-
	Grimmett2013, Foster2015, Myall2015, Foster2016	RESTORE	2013	Online intervention with five session of which two are compulsory to increase participants self-efficacy to manage CRF. For the other sessions, the participants can choose which to follow. The intervention contains activities, fatigue diary, patient stories, automated tailored feedback, links to useful resources and automated email reminders are send	6 weeks	30 min/week	71% logged on to session 1 and sessions 2 and at least a third session, 60% four session (two extra) and 43% to all	Myall2015: Most saw the benefits of the intervention; participants adjusted their lifestyle, reflected on their fatigue, learned to accept limitations, got better understanding of fatigue. Some issues with functionality and navigating on the website, information was useful, but might be too generic and simplistic. Improve by more images and equality of access	3 months after baseline	Psychological	Increase self-efficacy using verbal persuasion, goal-setting, vicarious experience, psychosocial support and CBT	Foster2015: [9, 25-28,31]. 9: National Comprehensive Cancer Network2014; 25: Stuhldreher2008; 26: Smith2010; 27: Yun2012; 28: Abraham2008; 31: Lorig2001	Secondary outcome	Brief Fatigue Inventory (BFI)	Group effect: 0.353, CI(95%): -0.293 to 0.999 (p=0.28)	Group effect: -0.239, CI(95%): -0.938 to 0.459 (p=0.50)	Exploratory RCT	0.59	159 (118)	UK	No	Yes, although automated emails are sent	-	No	No	Recruitment is done in 13 NHS Trusts across the UK. Patients are referred by the direct care team at the end-of-treatment appointment or during follow-up clinics to the hospital research team	-	Age >= 18, completed primary treatment with curative intent for non-metastatic cancer diagnosis within the last 5 years, experiencing fatigue (>=4/11), are able to complete written records in English, have/create email and access to internet, completed primary treatment, not if clinician thinks they cannot give consent, not have previously diagnosed mental health condition, not too ill to engage …	>= 18	After treatment, max. 5 years	Time since diagnosis (in days): 771 ± 569, time since last cytoxic treatment (in days): 531 ± 524	0	1	0	In discussion: It seems that more adherence patients had more benefit, but a larger trial is needed to test this.	-	-	Active withdrawal or no further contact. Not further specified	Web-based, text, video, training/exercises	-	Introductory module/introduction page	-
	Grossert2016, Urech2018	STREAM	2016	Online intervention with eight modules. Each module starts with a mindfulness breathing exercise followed by text-based psycho-education, reflection on current emotional status and acquisition of strategies including several exercises. These are relaxation techniques and guided-imagery exercises with audio files. Weekly support is given through email by a psychologist.	8 weeks	Daily use of exercises, one module per week	Median duration (till post assessment) was 11.7 (IQR: 9.1-18.6) weeks. 80% used at least 6/8 modules, 75.4% worked with all modules.	System Usability Scale at start: mean 87.5 (IQR: 81.2-95.0). SUS at ending: mean 90.0 (IQR: 82.5-95.0)	2 months after end intervention	Combination	Cognitive behavioural and mindfulness-based stress reduction	Urech2018: [2,6,19]. 2: Duijts2011; 6: Carlson2004; 19: Temel2010	Primary outcome	Functional Assessment of Chronic Illness Therapy (FACIT) - Fatigue Scale	4.51 CI(95%): 1.81 to 7.22, p=0.002 (*)	After intervention to follow-up: 4.69 CI(95%): -0.74 to 10.12, p=0.09. [Fatigue as part of QoL, not individually reported]	RCT	0.71	129 (117)	Switzerland, Germany, Austria and UK, German intervention	Weekly written feedback via secured email	No	Asynchronous	Yes, weekly feedback via the mail	No	Recruitment was done by guiding possible participants to the STREAM website. This was done by placing the link to the website on health related websites, there were flyers in hospitals and at cancer conferences, there was active communication to the media and last, advertisement were placed via Google and Facebook.	https://www.unispital-basel.ch/ueber-uns/medizinische-zentren/tumorzentrum/patienten-besucher/stress-aktiv-mindern/	Age >= 18, newly diagnosed cancer, start of first-line treatment no longer than 12 weeks before study registration, read and write in German, have internet access and basic computer skills	>= 18	Start of first-line treatment (chemo, hormonal, targeted, radio) no longer than 12 weeks ago	Treatment goal is curative or palliative (during treatment)	1	0	0	-	-	-	Health reasons, time constraints, dissatisfied with program, lack of computer skills, reason not specified, died, dissatisfied with allocation, unwilling to proceed, loss of contact	Web-based, text, audio, exercises	-	-	-
	Henry2018	PROSPECT	2018	Online self-management program consisting of different modules with written or video information, worksheets and tips. Participants could use whatever they found relevant	8 weeks	Unrestricted access to all modules, instructed to use modules relevant to their own needs	-	The intervention was to 29/34 patients mostly or very easy to use, to 26/34 mostly or very convenient and to 24/34 mostly or very much acceptable	-	Psychological	Cognitive Behavioural Therapy (CBT) self-management	[13-15, 18, 22]. 13: Trauer2015; 14: Ehde2014; 15: Tatrow2006; 18: Gielissen2006; 22: Foster2016	-	Patient-Reported Outcomes Measurement Information System (PROMIS 29), fatigue domain	All patients: ES:0.84, -5.23 (SD: 8.0) (p<0.001). Only fatigued patients (n=14): ES=0.83, -8.79 (SD: 9.9) (p=0.009) (*)	-	Pilot study	1	50 (45)	USA	Research assistant called to help with possible technological difficulties	Yes	-	No	Yes, to help with technical difficulties	Recruitment in outpatient cancer clinics	-	Women, stage 0-3 breast cancer, reporting pain, fatigue or trouble sleeping (pinpoint one primary symptom), have completed surgery, radiation and chemotherapy at least 3 months, if endocrine therapy, started for at least 3 months, no diagnosis of obstructive sleep apnoea or restless leg syndrome, access and operate computer with internet, able to read and understand English	-	Completed all surgery, radiation therapy and chemotherapy at least 3 months before enrolment	Time since diagnosis (in years): 3.4 ± 2	0	1	1	Only comparison done for age: there was no difference in improvement in primary patient symptom (fatigue, pain or insomnia) by patient age	Only comparison in age, no difference between "users who reported use (n=40)" and "users who reported non-use (n=5) and non-users (n=5)"	Only comparison in age, no difference between completers (n=45) and non-completers (n=5)	-	Web-based, text, video	-	Introductory module/introduction page	-
	Holtdirk2020, Holtdirk2021	Optimune	2020	This is an internet intervention using a responsive web-design approach using 'simulated dialogues.' Users read or listen to information based on pre-programmed responses and use those to respond. The intervention also consists of illustrations, audio recordings and optional text messages. There are 16 modules on four domains: psychological well-being, dietary coaching, exercise and physical acti…	3 months	30-45 min/module, 16 modules	Intervention was used for 25.7 (SD 33.9) days	Nine patients reported adverse events, not serious adverse events. Recommendation to friend (0-10 scale): 7.71 ± 2.59. 9% not satisfied (0-3), 16.4% somewhat satisfied (4-6), 74.6% satisfied to very satisfied (7-10)	6 months after baseline	Combination	CBT extended with mindfulness-based techniques and dietary and physical activity advice	Holtdirk2020: [21-24, 28,53]. 21: Kiecolt-Glaser2014; 22: Bower2015; 23: Carlson2003; 24: McGregor2009; 28: Lietlinienprogramm Onkologie2014; 53: Kuemmel2016	Secondary outcome	Brief Fatigue Inventory (BFI)	Pre-post: ES: 0.14, CI(95%): -0.06 to 0.35. Between-groups: ES: 0.23, CI(95%): 0.02-0.44 (*)	T1 to T2, intervention group: ES=0.23 (p=0.006)	RCT	1	363 (306)	Germany	No	Yes	-	No	No	Recruitment via online advertisements, treatment centres, patient associations, support group, health insurances	https://optimune.broca.io/de/login	Breast cancer diagnosis < 5 years ago, acute treatment completed at least 1 month prior to study entry, 30<age<70	30-70	At least one month after completing acute treatment, max. 5 years post diagnosis	-	0	1	0	-	Frequency of intervention use did not correlate with amount of change in primary outcome measures (fatigue is not primary)	-	-	Web-based, text, audio, video, images	-	Introductory module/introduction page	-
	Kapoor2020	ACESO	2020	The ACESO system can be used for logging symptoms, self-tracking, personalized alert, email reminders, discussion forum and access to resources	6 months	Not described, participants can use at own pace	-	-	-	Other	Symptom and treatment-related morbidity tracking combined with information and reminders related to the survivorship care plan.	[5-10]. 5: Grunfeld2011; 6: Mayer2014; 7: Hill2020; 8: Mayer2012; 9: Mayer2007; 10: Smith2011	Secondary outcome	Brief Fatigue Inventory (BFI)	-	-	Protocol for RCT pilot	1	Goal: 50	USA	Moderation of discussion forum by nurse (not for giving information)	No	Asynchronous	Yes, moderation of the discussion forum by nurse	No	Recruitment in breast cancer surgical oncology clinic	-	Breast cancer diagnosis at 21 or older, within 3 months of completing primary treatment, no history of other cancers, ability to read and write eight-grade level English	>= 21	Completion of initial breast cancer treatment (radiation, chemotherapy, surgery) at most three months ago	-	0	1	0	-	-	-	-	Web-based, text	Yes, discussion forum	F2F introduction	-
	Kelleher2021	mPCST-Community	2021	Patients have four video conferencing sessions with a health care professional. In between these sessions, the participants can use an application on their mobile phone to continue the intervention at home. This application provides video and audio information (stories of other patients and for relaxation), study handouts, 'session tips,' prompts for ratings on pain, fatigue and stress. Also, per…	8 weeks	4x 50-min video conferencing session, daily use of mobile phone application	-	-	3 and 6 months after end intervention	Psychological	Pain Coping Skills Training (PCST) based on Social Cognitive Theory	[19]. 19: Syrjala2014	Primary outcome	Patient-Reported Outcomes Measurement Information System (PROMIS 29), fatigue domain (six items)	-	-	Protocol for RCT	1	Goal: 180	USA	Four 50-min sessions with professional. Between sessions, participants can send photos to the professional via application	No	Synchronous	Yes, video conferencing and through mobile application	No	Recruitment via eight cancer clinics that are part of the Duke Cancer Network	-	English speaking women, >= 18 years, diagnosis stage 0-IV breast cancer within last three years, pain severity scoring >=4/10, visiting medical centre in medically underserved area, no cognitive impairment, no brain metastases or life expectancy of less than 12 months, no (severe) psychiatric condition, no current or past (<6 months) engagement in PCST for cancer pain	>= 18	Diagnosis of breast cancer in the last 3 years	-	0	1	0	-	-	-	-	Phone/tablet app, text, audio, video	-	F2F introduction	-
	Kubo2018	Headspace	2018	The intervention is a commercially available app with guided meditation. First, participants completed the 30-day Foundation Course after which they could choose next courses on specific conditions. The app has daily audio instructions, lecture videos and gives encouragement to integrate meditation in daily life.	8 weeks	10-20 min/day	71% (20 participants) practiced meditation >50% of the days in the 8-week period. 12/20 practiced meditation >70% of the days. In month after intervention period, 64% mediated at least once.	82% extremely/very useful. Interviews were taken, benefits of meditating were mentioned, but also design elements, technical issues and challenges and barriers to meditation. Maybe meditation later in treatment course, difficult to combine with chemotherapy	-	Mind-Body	Mindfulness	Haller2017, Musial2011, Piet2012, Rush2016, Zhang2016	-	Brief Fatigue Inventory (BFI)	Change: -0.3 ± 0.8, p>0.05	-	Pilot feasibility study	0.32	28 (19)	USA	No	Yes	-	No	No	Recruitment by clinical referrals from oncology sites and mailed invitation letters	https://www.headspace.com/	Age: >=18, owning smartphone/tablet/computer with internet access, understanding English, diagnosis of cancer, chemotherapy scheduled for at least 2 months after enrolment, no persons who mediated, no persons who were in other type of stress reduction program, no people with impaired hearing, not having severe mental illness	>= 18	Undergoing active chemotherapy	Time since diagnosis (in months): 18.1 (range: 0-63)	1	0	0	In discussion: patients who participated with their informal caregiver showed greater improvement in QoL, anxiety and depression. [Not described in results. Nothing on fatigue]	-	Completers of the study tended to have a higher education (p=0.01) and income (p=0.04). Diagnosis was longer ago for completers (18.1 months vs. 7.3 months)	Too sick from chemotherapy, never established a meditation practice, illness progressed, holiday schedules interfered	Web-based, phone/tablet app, audio, video	-	F2F introduction	-
	Lee2014	WSEDI	2014	Web-based intervention focussing on self-management exercise and diet. The interventions consists of assessments, education and action planning. Automatic feedback is provided and patients can set automated SMS messages as encouragement to use the intervention.	12 weeks	Use regularly, at least twice per week	89% of the participants consistently participated in the program	Participants provided positive evaluations of the contents, the IT-supported delivery method and the system's usefulness	-	Combination	Exercise and diet intervention, based on the TTM theory	Prochaska1983, Frith2010, Luszczynska2011, Pollak1998, Courneya2003, Daley2007, Eyigor2010, Pinto2005, Jones2006	Secondary outcome	Brief Fatigue Inventory (BFI)	p=0.032, baseline vs. 12 weeks compared in both groups	-	Pilot RCT	1	59 (57)	South Korea	No	Yes, although automated SMS messages are sent	-	No	No	Recruitment via invitation letters were sent to breast cancer patients of 3 university hospitals and 1 national cancer centre	-	Undergone surgery, completed primary treatment within 12 months, stage 0-III breast cancer diagnosis within 2 years, age >= 20, serum haemoglobin level >= 10 g/dl, not reaching 1 of 2 behaviour goals (150 min moderate exercise per week and 5 servings of fruit/vegetables per day), able to use computer, home internet access, mobile phone user, not currently receiving cancer treatment, no serious ps…	>= 20	Primary treatment completed within 12 months	Time since treatment (in days): 156.6 ± 102.8	0	1	0	-	-	-	Too busy, breast cancer recurrence	Web-based, text, assessments	-	F2F introduction, introduction email/brochure	-
	Lengacher2018	mMBSR(BC)	2018	The intervention is delivered via an iPad. It gave access to audio and video files (1-way interaction) with meditative techniques. Patients had to record own practice time.	6 weeks	15-45 min/days to practice, 2 hours/week for new session	36 min/day on average	In general positive feedback on content, also feedback about the amount of time to practice, preference for group setting and did not add to daily life	-	Mind-Body	Mindfulness-Based Stress Reduction (MBSR)	[12-16]. 12: Kabat-Zinn1990; 13: Lengacher2009; 14: Zernicke2013; 15: Wurtzen2013; 16: Lengacher2016	-	Fatigue Symptom Inventory (FSI)	ES fatigue symptom=0.60, CI(95%): -0.16 to 1.35 (p=0.002). ES fatigue interference: d=0.47, CI(95%): -0.28 to 1.22 (p=0.03) (*)	-	Single-group pre-post test design	1	15 (13)	USA	Weekly call from research assistant as reminder of the intervention. Video/audio files are one-way interaction from clinical psychologist (so no contact)	Yes	-	No	Yes, as reminder of intervention	Patients were recruited from cancer centre, also after declining other program because of scheduling problems	-	Age >= 21, diagnosis of stage 0-III breast cancer, be able to speak and read English, between 2 weeks - 2 years posttreatment. No diagnosis of stage IV BC, no severe mental disorder, no recurrence of breast cancer	>= 21	2 weeks - 2 years posttreatment	Time since treatment (in days): 317 ± 237	0	1	0	-	-	-	-	Phone/tablet app, audio, video	-	Introduction email/brochure	-
	MendesSantos2019	iNNOVBC	2019	Guided- self management, individually tailored internet delivered with 10 modules of which 5 are mandatory. Based on baseline measurements and with therapist, the treatment is tailored. Each module has text, images, videos, audio, homework, quizzes and worksheets. Feedback is given once a week.	10 weeks	60 min/module, 1 module/week, total of 10 modules, 5 compulsory. Weekly e-consultation with therapist	-	-	3 months, 6 months, 12 months after end intervention	Psychological	Acceptance and Commitment Therapy (ACT)-influenced CBT intervention	Hulbert-Williams2015, Low2016, Köhle2015, Arch2016, Mujcic2018, Köhle2017	Secondary outcome	Brief Fatigue Inventory (BFI) and items of EORTC-QLQC30 and QLQBR23	-	-	Protocol for RCT	1	Goal: 158 (30 for pilot, 2*64 per group)	Portugal	The assigned therapist gives feedback once a week for approx. 15 min. Participant can request extra e-consultation	No	Asynchronous	Yes, weekly e-consultation	No	Recruitment via each site with post mail (long term follow-up) or during visits (short-term follow-up). Study website/third person informing patients about study also possible	-	Age => 18, ability to read and write in Portuguese, breast cancer with no evidence of metastatic disease, 6 months-10 years after primary treatment completion (except hormonal treatment), clinically significant anxiety and/or depression, psychoactive medication is accepted if stable last 3 months, daily access to internet, ability to use computer/internet, no participation in other study/trail, n…	>= 18	6 months - 10 years after primary adjuvant therapy	-	0	1	1	-	-	-	-	Web-based, text, audio, video, images, exercises/assignments, quizzes	-	Online F2F, pop-up introduction	-
	Mikolasek2018, Mikolasek2021	Mindfulness and relaxation app	2018	Patients downloaded an commercially available mindfulness and relaxation app which offered 3 exercises with audio files. Patients were free to choose what exercises to do and how often. The app contains option to set push notification to remind patient of the exercise	20 weeks	15 min/exercise, patients are free to choose which exercises and how often, but daily basis, ideally 5 times a week advised	Over the 20 weeks, 25/100 participants used the app continuously (at least once a week). Median completed exercises per week: first week: 2, week 9: 0. Continuous users: first week: 6, other weeks, varying between 3 and 5 per week.	General feedback mostly positive, some suggestions for improvement were given. Reason for use: relaxation, reason for non-use: already having experience with meditation	-	Mind-Body	Mind-body medicine (MBM)	Mikolasek2021: [9-14]. 9: Kwekkeboom2010; 10: Cramer2017; 11: Haller2017; 12: Chen2013; 13: Jeitler2017; 14: Zhang2012	-	Patient-Reported Outcomes Measurement Information System (PROMIS 29), fatigue domain	ES: -0.38, CI(95%): -0.69 to -0.07. Significant decrease in fatigue over time (p=0.01) (*)	-	Feasibility study, mixed methods approach	0.39	100 (72)	Switzerland/German	No	Yes	-	No	No	Only participants of the study could access the app through the Appstore. Recruitment was done in two ways. In one way, patients receiving MBM group treatment were invited to use the app, patients in individual sessions were given leaflets. For the second option, patients were recruited with leaflets and during consultation in the hospital. The leaflets were also posted on the Facebook Page and t…	https://appadvice.com/app/canrelax/1099717654	Any cancer diagnosis at any stage of cancer, >=18 years, owned iPhone or Android-based phone with at least weekly connection to internet, no suicidal ideation, insufficient German language skills, intended to move to other country, insufficient knowledge on how to use smartphone	>= 18	Not described, demographics describe "status of cancer treatment," --> both during and after treatment	Status of cancer treatment: 46% total removal, 25% recurrence or incomplete removal, 3% uncertain, 26% others	1	1	1	-	Halfway the intervention, four predictors were found for continuous app users: gender, openness to experience, resistance to change and depression. Users were more often 1) female, 2) patients with higher openness to experience, 3) patients with higher depression in HADS, 4) patients in high RTC (resistance to change) group. In multivariate analysis, only gender was still significant	Drop-out is defined as being a non-continuous app user (non-adherent)	-	Phone/tablet app, audio, exercises	-	-	-
	Napoles2019	New Dawn [Nuevo Amanecer]	2019	The intervention has 4 components, bilingual survivorship care plan, Spanish information booklet, Spanish app with Fitbit and health coaching telephone calls. The app contains information on diagnostic and treatment information, activity tracker helps reaching step goal.	2 months	Daily steps goal, 5 times a weekly phone call, app also has managing symptoms with exercises	Calls lasted on average 15 (SD 3.4) min each. 19/23 participants completed all 5 calls. App is synced 4.4 to 5.7 times per week, 4.2 to 5.9 times per week women checked the app.	Positive attitude towards program, increased awareness of importance of walking. App was more difficult with poor literacy, little experience with mobile phone and poor eyesight	-	Combination	SCP program with activity tracker, phone calls based on social cognitive theory	[3,4,10-13]. 3: Brennan2011; 4: Blinder2012; 10: Fong2012; 11: McNeely2006; 12: McNeely2010; 13: Holmes2005	Primary outcome	Patient-Reported Outcomes Measurement Information System (PROMIS 29), fatigue domain, adjustments made	ES=0.4, B=-0.26, p=0.02 (*)	-	Single-arm feasibility / mixed methods	1	23 (21)	USA, Spanish intervention	5 weekly phone calls by health coach, 3 visits by research assistant (and possibly more) to help with technical struggles	No	Synchronous	Yes, 5 weekly phone calls by health coach	Yes, to help with technical issues	Recruitment via hospital where potential eligible participants were mailed with postage-paid refusal postcards	-	Spanish-speaking Latina, diagnosed with nonmetastatic breast cancer, within 1 year of end of active treatment (except hormonal treatment), walk less than 30 min on 5 days	-	Within 1 year of end of active treatment	Time since diagnosis: 1 year (n=8), 2 years (n=3), 3 years (n=5), 4-5 years (n=7)	0	1	0	-	-	-	-	Phone/tablet app, text, graphics, activity tracker	-	F2F introduction	-
	Owen2017	Health-space	2017	In the intervention, patients were in a group of 20-25 participants. Each week, a new topic was introduced (no knowledge of previous topics necessary) with educational activities, like quizzes and exercises. The content was reviewed weekly in a 90-min facilitated chat, to have a discussion about the theme.	12 weeks	Weekly new guidance module topic with 90 min guided chat. Other than that, users can use the intervention at own pace/to own liking	-	-	-	Psychological	Social networking intervention based on supportive-expressive support group and coping skills training	[5-8,24-27]. 5: Meyer1995; 6: Rehse2003; 7: Edwards2007; 8: Jacobsen2006; 24: Spiegel2000; 25: Fawzy2003; 26: Andersen2008; 27: Penedo2003	Secondary outcome	Profile of Mood States (POMS-SF) - subscale fatigue	ES: 1.19, CI(95%): 0.01 to 2.37, p<0.05 (*)	-	Pilot RCT	0.46	347 (235)	USA	Yes, 90-min weekly chat facilitated by doctoral-level clinical psychology students	No	Synchronous	Yes, weekly chat is guided	No	Recruitment through registry of patients at Loma Linda University or outreach through cancer-related websites and forums	http://health-space.net/	At least 18 years of age, consistent internet access, be able to read and write in English, be distressed (4/10 on Distress Thermometer)	>= 18	Not described, demographics describe "Time since diagnosis," --> assumption: both during and after treatment	Time since diagnosis (in years): 4.2 ± 4.0	1	1	1	For fatigue, no significant effect of baseline level on post-intervention level was found. For other outcome measure, this was the case: Higher psychological functioning at baseline resulted in larger effects of treatment on psychological functioning (p=0.03). Lower levels of anxiety resulted in more effective intervention at reducing anxiety (p=0.04).	Engagement (total spent time, time spent interacting with content, posting content) is correlated with results on psychological functioning and anxiety, but not with fatigue	Relation between recruitment source (online or from registry) and drop-out is close to significant (p=0.051) with registry-recruited participants completing 12-week assessment more often (75% vs. 64%).	-	Web-based, text, images, exercises, quizzes	Yes, discussion forum and weekly facilitated chat	-	-
	PriceBlackshear2020	C-MBI / I-MBI	2020	Couples/individual guided mindfulness for which patients received pre-recorded sessions once a week. Between these guided meditations, there were short meditations for practice send via mail	8 weeks	1 hour/week video + 10-, 20- or 30 min guided mediations (own pace)	77% participants reported to watch all sessions, 90% reported to have used supplemental meditations and 91% reported to have completed some/all homework assignments	75%: contact with online instructor is satisfactory, 39% indicated desire for interaction with peers, mindfulness sessions (80%), yoga (14%) and partner interactions (7%) were most useful. Time constraints was most given reason for not recommending to someone else	-	Mind-Body	Couples: Mindfulness-Based Relationship Enhancement (MBRE); Individual: Mindfulness-Based Stress Reduction (MBSR)	[13-19]. 13: Butow2017; 14: Chambers2017; 15: Garland2014; 16: Carlson2013; 17: Johannsen2016; 18: Lengacher2016; 19: Zainal2013	Secondary outcome	Patient-Reported Outcomes Measurement Information System (PROMIS 29), fatigue domain	F(1,148) = 17.56, p<0.001 (*)	-	RCT (phase I)	1	117 (73)	USA	No	Yes, although meditation links are sent via email	-	No	No	Recruitment from website, breast cancer clinical trials, healthcare referrals, registries, support groups and other online sources	-	Breast cancer stages 0-III, age at diagnosis 18-45, 1-6 years post diagnosis, living with partner, English-speaking, internet access, US-resident, no previous MBSR participation and no current meditation practice	18-45	1-6 years post-diagnosis (assumption that within 1 year all treatment is finished)	-	0	1	0	-	Non-adherence meant participants dropped-out of the intervention (Goal was to watch at least 4 videos)	-	Too sick, had baby, partner stopped participation, too much time, partner asked to switch condition, non-adherent by definition (watch at least 4 videos)	Web-based, text, audio, video	-	-	-
	Puszkiewicz2016	GAINFitness	2016	A self-guided physical activity application, in which users can set their own PA program with goals, fitness level and available equipment. This makes that the work-out is tailored. Exercises in the app have video demonstrations, trainer tips and spoken instructions. Also, reminders can be set for the exercises.	6 weeks	Tailored by user through app	Usage of 2.07 SD 0.68 times per week, each session lasted 25.08 SD 8.22 minutes	From interviews: App was suitable for use by cancer survivors because of tailoring, but the app can be tailored more to the needs of cancer survivors specifically, e.g. with a forum for social support or by taking into account fatigue levels at when using the app	-	Physical activity	Physical Activity	[18-22]. 18: Mishra2012; 19: Mishra2012; 20: Baruth2015; 21: Campo2014; 22: Speck2010	-	Functional Assessment of Chronic Illness Therapy (FACIT) - Fatigue Scale	z=-1.27, p=0.242	-	One-arm pre-post design	0.64	11 (11)	UK	Every week a phone call was made to report information on usage to research assistant.	Yes	-	No	To report usage	Recruitment via posters, Cancer Research UK Forum, social media cancer support groups. Intervention is an app through iOS.	https://gainfitness.com/	Age >= 18, breast, prostate or colorectal cancer, primary treatment completed, own iPhone	>= 18	Finished primary curative treatment	-	0	1	1	-	-	-	-	Phone/tablet app, text, audio, video, exercises	-	-	Yes, free fitness pack, possibility to buy extra packs
	Ritterband2012, Zachariae2018	SHUTi	2012	Fully automated internet interventions which has six interactive cores to help with insomnia. Users fill out a daily sleep diary in the intervention. This results in personalized recommendations at the beginning of each core. The core has interactive elements with text, graphics, vignettes and animation. Users also receive automated emails at new core-start and encourage adherence.	9 weeks	45-60min/core (module), six cores, next one opens up week after completion of previous	Ritterband2012: Users logged in 15 to 61 times (mean 38 SD 16), 86% (12/14) completed all cores. Zachariae2018: On average, 4.1 SD 2.5 cores were completed, 59.7% completed all cores	Ritterband2012: Most or all found the intervention easy to use, convenient to use and the material understandable and useful	Zachariae2018: 15 weeks after baseline	Psychological	Cognitive Behavioural Therapy for Insomnia (CBT-I)	Ritterband2012: [25-31]. 25: Savard2005; 26: Espie2008; 27: Fiorentino2010; 28: Davidson2001; 29: Quesnel2003; 30: Epstein2007; 31: Simeit2004. Zachariae2018:[15, 16]. 15: Mitchell2012; 16 Johnson2016.	Secondary outcome	Ritterband2012: Multidimensional Fatigue Symptom Inventory - Short Form (MFSI-SF); Zachariae2018 Functional Assessment of Chronic Illness Therapy (FACIT) - Fatigue Scale	Ritterband2012: Intervention pre-post analysis: effect size: 0.80, comparison with control group: effect size: 1.16, p<0.01. (*) Zachariae2018: ES: 0.42, CI(95%) 0.14 to 0.70, p<0.001 (*)	Zachariae2018: ES: 0.66, CI(95%) 0.38 to 0.95, p<0.001	RCT	Ritterband2012: 64%; Zachariae2018: 100%	Ritterband2012: 28 (28); Zachariae2018: 255 (203)	USA/Denmark	Ritterband2012: No; Zachariae2018: possibilities for contact in case of technical issues	Yes, although automated emails are sent	-	No	Zachariae2018 offers to help with technical issues	Ritterband2012: Recruitment through flyers, notices in newsletters and newspapers, letters sent to patients, online postings. Zachariae2018: Recruitment through emails to patients in the DBCG registry	https://www.somryst.com/	Ritterband2012: Age >= 21, any stage and type of cancer, one month after active treatment, meeting definition of insomnia, report poor sleep for at least 6 months, difficulty sleeping at least 3 nights/week, daytime consequences of sleep disturbance, no more than 6.5h of sleep on average in past month, cancer diagnosis/treatment should cause or worsen insomnia (there is a link to cancer), no diag…	Ritterband2012: >= 21; Zachariae2018: 18-75	Ritterband2012: at least one month after completion of primary treatment; Zachariae2018: After surgery	Ritterband2012: Time since treatment (in years): 3.9 ± 3.0. Zachariae2018: Time since surgery (in years): 2.9 ± 2.9	0	1	1	-	Zachariae2018: Motivation and expectancy score at baseline did not predict number of completed cores. Completing more cores was associated with larger improvements in ISI, PSQI and SE, but such effect on fatigue was not found	Zachariae2018: Dropouts did not differ on any background or outcome variable at baseline	-	Web-based, text, video, graphics, activities, vignettes	-	F2F introduction, introductory module/introduction page	-
	Smith2019	Reimagine	2019	Web-based intervention, starting with a introductory group meeting. There are videos and cognitive reframing and mind-body exercises. These videos and exercises are available anytime.	18 weeks	At own pace, access at any time	-	94% would recommend intervention to others, 81% felt more resilient at study completion, 89% would continue to use the offered tools	-	Combination	Coping skills training, mind-body therapy and CBT	[6,10-13]. 6: Syrjala2014; 10: Greenlee2017; 11: Carlson2017; 12: Cramer2015; 13: Paice2011	-	Functional Assessment of Chronic Illness Therapy (FACIT) - Fatigue Scale	ES: 0.46, t-test on mean differences between intervention/control group: t-value: 2.2, p = 0.034	-	RCT	1	122 (86)	USA	Online guided introductory meeting	No	Synchronous	Yes, start with an online introductory meeting	No	Recruitment through email blast with survey for eligibility	-	Age >= 18, breast cancer, pain level >=3/10 (currently and over last 4 weeks), internet access, ability to read/write English	>= 18	Not described, demographics describe "Clinical characteristics" --> during and after treatment	Time since diagnosis (in years): 8.2 ± 6.6, 31.5% still receive treatment	1	1	1	Demographic and clinical variables were not predictive of program outcomes. Changes in self-efficacy did have an association with depression and fatigue symptoms (p<0.001) in the treatment arm	-	-	Lost contact, feeling too sick, lack of time	Web-based, video, exercises	Yes, introductory group meeting at the start	Online F2F	Yes, control group gets free access after trial
	Spahrkäs2020a, Spahrkäs2020b	Untire	2020	Mobile application with a daily program of four core components (my themes, my exercises, tip of the day and my physical activity). Users could use the app at their own pace, but daily is recommended. Information is given in many different ways and a quick scan is included to 'scan' how the patient is doing. The app also has a vase of energy to visualize how energy can be preserved.	12 weeks	At own pace, daily recommended, preferably once a week	The group was divided into three groups; 33% high users, usage of >= 9 days in total, 33% medium users, usage of >= 3 days in total, and 33% low users, usage of >= 1 day	-	24 weeks after baseline	Combination	CBT and psychoeducation, MBSR, exercise instructions and positive psychology	Spahrkas2020a: [4,9-12]. 4: Seiler2017; 9: Koornstra2014; 10: Goedendorp2008; 11: Cramp2008; 12: Reif2012. Spahrkas2020b: [3,5-10]. 3: Seiler2017; 5: Bruggeman-Everts2017; 6: Bantum2014; 7: Foster2016; 8: Freeman2015; 9: Galiano-Castillo2016; 10: Willems2017	Primary outcome	Fatigue Symptom Inventory (FSI)	Fatigue severity: F(3,1912)=-4.55, p<0.01, ES = 0.40. Fatigue interference: F(3,1912) = -4.10, p<0.01, ES=0.35 (*)	-	RCT	0.61	799 (355)	Australia, Canada, UK, USA	No	Yes	-	No	No	Recruitment via social media advertisements	https://www.kanker.nl/hulp-en-ondersteuning/vind-hulp/themas/12/22/286	Patients and survivors of cancer, age >= 18 years, experience severe fatigue, owned a smartphone/tablet/iPad, no diagnosis or treatment for severe mental disorder, no diagnosis of syndrome/disorder with which physical activity might be harmful	>= 18	During and after treatment	60.7% are survivors	1	1	1	Younger participants (56-) showed stronger improvement (p=0.046). Education and cancer status did not moderate the effect.	Improvement in fatigue was especially seen in high (9+ days) and medium (3+ days)	Completers had more often received help in managing their fatigue already before.	-	Phone/tablet app, text, audio, video, images, exercises	-	Pop-up introduction	Yes, access code for one year of free usage
	Subnis2020	Am Mindfulness - AmDTx	2020	Mobile app on personalized mindfulness with feedback. There are 27 steps in the 'journey', text messages are send when no-use, five units with parts to focus on	4 weeks	20-30 min/days, min. 4 days/week	-	-	3, 6, 12 months after baseline	Mind-Body	Mindfulness-Based Cancer Recovery (MBCR)	[8-10]. 8: Carlson2016; 9: Carlson2014; 10: Carlson2013	Secondary outcome	Patient-Reported Outcomes Measurement Information System (PROMIS) - Cancer Bank v1.0 - Fatigue domain	-	-	Protocol for RCT	-	Needed: 54, goal: 74	Canada	During study, low/nonengaged users get phone call from research team	Yes, although automated text messages are send	-	No	Yes, to motivate participants	Recruitment of patients is done via a comprehensive cancer centre from a cancer registry.	https://ammindfulness.com/gsc?yes	>= 18 years, men and women, at least 2 weeks after treatment, access to smartphone with data connection, willing to spend time in mindfulness, able to speak and read English, willing to be in waiting group, no major depression (or other disorder), not currently following mindfulness, no cognitive impairment	>= 18	At least 2 weeks after active treatment	-	0	1	1	-	-	-	-	Phone/tablet app, text, audio, visuals, exercises	-	Introduction email/brochure	Yes, some free meditations, possibility to buy full selection of sessions
	vandenBerg2012, vandenBerg2013, vandenBerg2015	BREATH - Catching your breast after breast cancer	2012	BREATH is a non-guided internet-based self-management intervention. It contains of four phases: looking back, emotional processing, strengthening and looking ahead. Each phase takes one month in which patients can find (each week new) information, assignments, assessments and videos. Automated feedback is given using a traffic light system and in case of 'red', patients are advised to visit a pro…	4 months	1 hour/week	Frequency: 0-45 logins (mean 11, SD 7); total duration: 0-2324 minutes (mean 337.2 SD 163.7); Session duration: mean 24.7 SD 16.1 minutes; activity: 0-104 (all) ingredients opened (mean 49.9 SD 42.8)	Satisfaction: mean 7 SD 1.2 (high users) and mean 5.75 SD 2.2 (low users). User friendliness: mean 7.27 SD 1.34 (high users) and mean 5.58 SD 1.18 (low users). Improvements: earlier after diagnosis, lack of practical information, poor user friendliness for logging in	6 and 10 months after baseline	Psychological	Self management based on CBT components	vandenBerg2012: [5,10,16-21]. 5: McCorkle2011; 10: Stanton2012; 16: Fors2011; 17: Graves2003; 18: Tatrow2006; 19: Barlow2002; 20: Cimprich2005; 21: Stanton2005	Secondary outcome	Checklist Individual Strength - Fatigue Subscale (CIS-FS)	ES = 0.32, -4.144, CI(95%): -7.404 to -0.884 p<0.05 (*)	Fatigue reduced independent of group assignment: F[3,120] = 4.4, p=0.006	RCT	1	150 (133)	The Netherlands	Technical assistance by the researcher	Yes	-	No	Yes, for technical assistance	In a number of hospitals, eligible patients are informed (during last chemo or first follow-up visit) about the study by members of the research team	https://www.stichting-ook.nl/opademnaborstkanker/	Women, breast cancer, curative intent surgery and adjuvant chemotherapy and/or radiotherapy, last treatment >=2 and <=4 months ago, access to computer with internet connection/have internet skills, good command of Dutch language, not if surgery was only treatment, no metastatic BC, no previous cancer except cervix carcinoma in situ and basal cell carcinoma of skin, no treatment in psychiatric out…	-	Last treatment given 2-4 months ago	-	0	1	0	-	Baseline characteristics did not significantly differ between non, low and high users [vandenBerg2013]. Not related to fatigue; The mean difference in distress is not correlated with frequency of use, total duration or activity [vandenBerg2015].	-	-	Web-based, text, video, assignments/assessments	-	Introductory module/introduction page	-
	Willems2015, Willems2017a, Willems2017b, Willems2017c,Kanera2016a, Kanera2016b, Kanera2017	Cancer Aftercare Guide [Kanker Nazorg Wijzer]	2015	Online program that starts with a questionnaire. Based on the results, suggestions are given on what modules to follow. Each module focuses on specific problems after cancer and consists of problem identification, gal setting and action planning. There is a personal page on which advice can be watched again, there are pre-recorded videos of both fellow survivors and professionals, news items and …	6 months	Users can choose which modules they want to visit and what assignments to make. Seven self-management modules (choose what modules to visit), module takes 30 days, two sessions per module	Participants used 2.22 (SD: 1.58) modules, the average time between first and last login was 10.67 (SD: 6.78) weeks	Overall appreciation (scale: 1-10) was high (7.5 ± 1.2). Content (scale: 1-5) was understandable (4.3 ± 0.6), useful (3.7 ± 0.8), personal relevant (3.2 ± 0.9) and recommendable to other survivors (3.9 ± 1.0)	12 months after baseline	Psychological	Tailoring and skills management, implemented using PST and CBT	Willems2015: [56-65]. 56: Doorenbos2005; 57: Mishel2002; 58: Fors2011; 59: Allen2002; 60: Goedendorp2012; 61: Heins2013; 62: Goedendorp2009; 63: Garland2014; 64: Osborn2006; 65: Nezu2003	Primary outcome	Checklist Individual Strength (CIS)	B=-4.36, CI(95%) -8.03 to -0.67, p=0.02, f^2=0.013, d=0.21, CI(95%) 0.02 to 0.41 (*)	6 to 12 months: B=-3.03 (SE: 1.93), p=0.117. Baseline to 12 months: B=-1.01 (SE: 1.98), CI(95%): -4.90 to 2.88, p=0.611, ES=0.04, CI(95%) -0.17 to 0.24	RCT	0.71	462 (409)	The Netherlands	No	Yes	-	No	No	Recruitment through 21 hospitals, intervention is on kankernazorgwijzer.nl	https://www.kankernazorgwijzer.nl/	Age >= 18, diagnosed with any type of cancer, primary treatment completed for 6-56 weeks, no sign of recurrence at last follow-up, able to speak and read Dutch, no medical, psychiatric or cognitive illness	>= 18	6-56 weeks after primary treatment	Time since treatment (in weeks): 23.38 ±12.78 (control); 25.28 ± 13.46 (intervention)	0	1	0	At 6 months, participants who used the module fatigue showed a significant effect on fatigue (B=-6.78, p=0.009, f^2=0.019, d=0.37). Age moderated 6-month effect on fatigue (p=0.36), more decrease in fatigue was found in participants 56 and younger (B=-10.48, SE: 2.63, p<0.000, d=0.44) compared to 57 and older (B=1.86, SE: 2.64, p=0.48, d=0.02). There was an indication that educational level moder…	More module use was predicted by more red/orange "traffic lights" (p=0.009) and by higher perceived personal relevant (p=0.014). Less modules used was related with having a partner (p=0.044)	At 6 months, participants who were more likely to fill out the questionnaire were in the control group or women. Higher social functioning had an inverse effect. At 12 months, the control group and participants with model income were more likely to fill out the questionnaire, whereas higher social functioning had the inverse effect.	Deceased or other reasons	Web-based, text, video, exercises	Yes, discussion forum	Introductory module/introduction page	-
	Wolvers2015a, Wolves2015b, Bruggeman-Everts2017, Wolvers2017	More fit after cancer [Fitter na kanker] - AAF	2015	Physiotherapist-guided intervention in which patients get insight in their physical activity patterns. Patients get Personal Digital Assistant messages and feedback from therapist	9 weeks, effect compared at 6 months after baseline	3 hours/week	-	-	12 months after baseline	Physical activity	Ambulant Activity Feedback	Wolvers2015a: [9,11-18]. 9: Ahlberg2003; 11: Koornstra2014; 12: Jacobsen2007; 13: Kangas2008; 14: Speck2010; 15: Brown2011; 16: Duijts2011; 17: Cramp2012; 18: Tomlinson2014, BruggemanEverts2017: [4-9]. 4: Denlinger2014; 5: Duijts2011; 6: Epstein2007; 7: Gielissen2006; 8: Kangas2008; 9: Meneses-Echávez2015	Primary outcome	Checklist Individual Strength - Fatigue Subscale (CIS-FS)	Chi^2(2)=28.28, p<0.001. Effect size: 1.18 (*)	Fatigue was stable over the follow-up period (6 to 12 months), but with a large variation between individual patients	Three-armed RCT	0.47	167 (139)	The Netherlands	Weekly feedback from professional	No	Asynchronous	Yes, weekly feedback	No	Recruitment through on- and offline channels, join via open access website. Advertisements were placed in newsletters of patient associations, on relevant websites, in regional newspapers and on social media. It was also possible to hear of the intervention through family/friends of health care professionals.	-	At least three months after curative-intent treatment, experience of severe fatigue for at least three months, score fatigued on fatigue scale, age >= 19, age >=18 at diagnosis, able to read and write Dutch and use internet, no current disease or tumour activity, no current or former severe psychiatric morbidity, no dependence on wheelchair, no recurrence of cancer, no substance abuse, no previou…	>= 19	3 months after treatment	Time since treatment: <1 yr (n=4), 1-2 yr (n=35), 2-5 yr (n=59), > 5 yr (n=68)	0	1	1	-	Non-adherence is defined as dropping out of intervention before completing 6 weeks of protocol, see drop-out characteristics	No difference in baseline characteristics	Lack of confidence that it would help with reducing fatigue; fatigue had reduced, so no treatment needed; preference for f2f contact; technical problems; and poor usability of accelerometer	Web-based, phone/tablet app, text, visuals	-	-	-
	Yun2012	Health Navigation	2012	Individually tailored intervention program on general introduction to fatigue, energy conservation, physical activity, nutrition, sleep hygiene, pain control and distress management. Personally tailored sections based on TTM or CBT model.	12 weeks	At own pace	-	-	-	Psychological	Individually tailored education program based on trans theoretic model and social cognitive theory or CBT	[7,8,16-18]. 7: Yates2005; 8: Minton2008; 16: Bandura1977; 17: Prochaska1983; 18: Beck1970	Primary outcome	Brief Fatigue Inventory (BFI) and Fatigue Severity Scale (FSS)	BFI global: -0.66, CI(95%): -1.04 to -0.27, p=0.001, ES: 0.29. BFI severity: -0.60, CI(95%): -1.03 to -0.16, p=0.008, ES: 0.21. BFI interference: -0.71 CI(95%): -1.11 to -0.30, p=0.001, ES: 0.29. FSS: -0.49 CI(95%): -0.78 to -0.21), p=0.001, ES: 0.27 (*)	-	RCT	0.39	273 (243)	South Korea	Health Navigation has five components, two are: "care giver monitoring and support" and "health professional monitoring".	No	Method of monitoring is not described	Yes, probably, "health professional monitoring"	No	Recruitment through investigators in four hospitals	-	At least one week of moderate to severe fatigue, cancer stage I to III, primary treatment completed within the past 24 months, age 20-65, no planned surgery, radiotherapy, chemotherapy, no health problem that might cause fatigue, no contraindication of exercise or nutrition intervention, no cardiovascular disease, pulmonary disease, hypertension, poorly controlled diabetes or severe musculoskelet…	20-65	Primary treatment completed within 24 months at start	-	0	1	0	Participants with moderate to severe fatigue or sleep problems were more likely to show clinically meaningful improvement in BFI. Participants with co-morbidities or moderate to severe fatigue were more likely to show clinically meaningful improvement in FSS. The effect of the intervention on BFI was more evident in patients who had, at baseline, lower BPI score, high sleep quality index I or II …	-	-	Too busy, withdrew, poor internet use, metastasis	Web-based, text, graphics, assessments	-	F2F introduction, introduction email/brochure	-
	Zernicke2013, Zernicke2014, Zernicke2016	eCALM	2013	Mindfulness-based intervention, 2-hour sessions were given weekly and online (virtual classroom). Next to that, videos and guided meditation recordings were available for daily practice.	8 weeks	45 min daily home practice, online 6-hour weekend retreat, weekly 2-hour sessions	6/9 classes were attended (SD:3, range 0-9), home meditation was 134 min per week	All participants were satisfied with the program, 48/51 would recommend to other survivors	-	Mind-Body	Mindfulness-Based Cancer Recovery (MBCR)	Zernicke2016: Ledesma2009, Matchim2011, Musial2011, Shennan2011, Carlson2012, Piet2012	-	Profile of Mood States (POMS-SF) - subscale fatigue	RCT: ES: 0.44, F(1,113)=3.95, p=0.049 (*). Pre-post: F(1,48.24)=23.97, p<0.001 (*)	-	RCT and pre-post analysis after control group got intervention	0.34	RCT: 62 (57); pre-post analysis: 62 (51)	Canada	Weekly 2-hour sessions were conducted by instructor real-time	No	Synchronous	Yes, real-time session by instructor	No	Patients were included from Alberta Cancer Registry and potentially eligible patients were mailed with information	-	Adults, >= 18 years, diagnosis of any type/stage of cancer, completed primary treatment within last 3 years, reported distress on scale, no access to f2f MBCR, access to high-speed internet, no diagnosis of psychosis, bipolar disorder, substance abuse or suicidality, self-reported diagnosis of depressive, anxiety or adjustment disorder is OK, no previous participation in F2F MBI	>= 18	Completion of primary treatment within last 3 years	-	0	1	0	Fixed effects of time, sex, age and cancer severity and time with outcome variables are assessed. POMS only showed a time effect. Other outcome variables did have an age/sex interaction.	-	RCT: Intervention group had more dropouts than control group (p=0.016)	Too busy, computer issues, moved for cancer treatment, too ill, scheduling issues, individual counselling	Web-based, audio, video	Yes, weekly sessions with peers	F2F introduction	-
	Zhou2020	WeChat	2020	WeChat is a social media platform in China. This platform is used as nursing platform with aspects of physical, psychological and social rehabilitation	6 months	Daily rehabilitation information is provided	-	-	-	Combination	Rehabilitation on physical, psychological and social aspects, using the HBM framework	Pouy2018, Jong2018, Ochalek2018, Dominic2018, Pettiford2017	Secondary outcome	Numeric Rating Scale	No significant group effect for fatigue. Fatigue did have a significant time effect (F=3.52, p=0.02) (*)	-	RCT	1	111 (103)	China	Daily information delivered from WeChat group consisting of 1 doctor, 1 nurse, 3 researchers, 1 postgraduate trainee	No	Asynchronous, both	Yes, daily information is provided	Yes, provide daily information	Recruitment via convenience sampling	-	Age >= 18, newly diagnosed breast cancer, stage I-III disease, indicated for surgery with adjuvant therapy. No presence of comorbid malignant tumours and infections, no cognitive or psychiatric disorders	>= 18	Before surgery and adjuvant therapy	-	1	0	0	-	-	-	-	Web-based, text, audio, video, images, exercises	Yes, in the WeChat group and face-to-face contact	-	-
